# Supplementary material for: Tuning the electrochemical performance of a copper-based 2D rectangular layered metal organic framework by incorporating reduced graphene oxide and polyaniline
Source: RSC Adv. 2026 Mar 17;16(17):15036–50. doi: 10.1039/d5ra05415j (PMC12994482; doi:10.1039/d5ra05415j)
Supplement: RA-016-D5RA05415J-s002 [file RA-016-D5RA05415J-s002.cif]

# Supplementary Information (SI) for RSC Advances.
# This journal is © The Royal Society of Chemistry 2026

####################################################################### 
# 
# This file contains crystal structure data downloaded from the 
# Cambridge Structural Database (CSD) hosted by the Cambridge 
# Crystallographic Data Centre (CCDC).
# 
# Full information about CCDC data access policies and citation 
# guidelines are available at http://www.ccdc.cam.ac.uk/access/V1 
# 
# Audit and citation data items may have been added by the CCDC. 
# Please retain this information to preserve the provenance of 
# this file and to allow appropriate attribution of the data. 
# 
#######################################################################

data_shelx
_database_code_depnum_ccdc_archive 'CCDC 2389095'
loop_
_audit_author_name
_audit_author_address
'Onur Sahin'
;Sinop University
T?rkiye
;
_audit_update_record             
;
2024-10-07 deposited with the CCDC.	2026-03-04 downloaded from the CCDC.
;

_audit_creation_method           SHELXL-2019/3
_shelx_SHELXL_version_number     2019/3
_chemical_name_systematic        ?
_chemical_name_common            ?
_chemical_melting_point          ?
_chemical_formula_moiety         'C7 H7 Cu N O6'
_chemical_formula_sum            'C7 H7 Cu N O6'
_chemical_formula_weight         264.68

loop_
_atom_type_symbol
_atom_type_description
_atom_type_scat_dispersion_real
_atom_type_scat_dispersion_imag
_atom_type_scat_source
C C 0.0033 0.0016 'International Tables Vol C Tables 4.2.6.8 and 6.1.1.4'
H H 0.0000 0.0000 'International Tables Vol C Tables 4.2.6.8 and 6.1.1.4'
N N 0.0061 0.0033 'International Tables Vol C Tables 4.2.6.8 and 6.1.1.4'
O O 0.0106 0.0060 'International Tables Vol C Tables 4.2.6.8 and 6.1.1.4'
Cu Cu 0.3201 1.2651 'International Tables Vol C Tables 4.2.6.8 and 6.1.1.4'

_space_group_crystal_system      monoclinic
_space_group_IT_number           15
_space_group_name_H-M_alt        'C 2/c'
_space_group_name_Hall           '-C 2yc'

_shelx_space_group_comment       
;
The symmetry employed for this shelxl refinement is uniquely defined
by the following loop, which should always be used as a source of
symmetry information in preference to the above space-group names.
They are only intended as comments.
;

loop_
_space_group_symop_operation_xyz
'x, y, z'
'-x, y, -z+1/2'
'x+1/2, y+1/2, z'
'-x+1/2, y+1/2, -z+1/2'
'-x, -y, -z'
'x, -y, z-1/2'
'-x+1/2, -y+1/2, -z'
'x+1/2, -y+1/2, z-1/2'

_cell_length_a                   10.101(3)
_cell_length_b                   11.843(3)
_cell_length_c                   7.0691(19)
_cell_angle_alpha                90
_cell_angle_beta                 105.308(6)
_cell_angle_gamma                90
_cell_volume                     815.6(4)
_cell_formula_units_Z            4
_cell_measurement_temperature    293
_cell_measurement_reflns_used    530
_cell_measurement_theta_min      3.134
_cell_measurement_theta_max      28.212

_exptl_crystal_description       block
_exptl_crystal_colour            colourless
_exptl_crystal_density_meas      ?
_exptl_crystal_density_method    ?
_exptl_crystal_density_diffrn    2.155
_exptl_crystal_F_000             532
_exptl_transmission_factor_min   ?
_exptl_transmission_factor_max   ?
_exptl_crystal_size_max          0.12
_exptl_crystal_size_mid          0.11
_exptl_crystal_size_min          0.08
_exptl_absorpt_coefficient_mu    2.687
_shelx_estimated_absorpt_T_min   ?
_shelx_estimated_absorpt_T_max   ?
_exptl_absorpt_correction_T_min  0.8012
_exptl_absorpt_correction_T_max  1.00000
_exptl_absorpt_correction_type   multi-scan
_exptl_absorpt_process_details   Bruker
_exptl_absorpt_special_details   ?
_diffrn_ambient_temperature      293
_diffrn_radiation_wavelength     0.71073
_diffrn_radiation_type           MoK\a
_diffrn_source                   ?
_diffrn_measurement_device_type  'Bruker APEX-3 CCD'
_diffrn_measurement_method       '\f and \w scans'
_diffrn_detector_area_resol_mean ?
_diffrn_reflns_number            9406
_diffrn_reflns_av_unetI/netI     0.0159
_diffrn_reflns_av_R_equivalents  0.0338
_diffrn_reflns_limit_h_min       -12
_diffrn_reflns_limit_h_max       12
_diffrn_reflns_limit_k_min       -14
_diffrn_reflns_limit_k_max       14
_diffrn_reflns_limit_l_min       -8
_diffrn_reflns_limit_l_max       8
_diffrn_reflns_theta_min         2.707
_diffrn_reflns_theta_max         25.477
_diffrn_reflns_theta_full        25.242
_diffrn_measured_fraction_theta_max 0.986
_diffrn_measured_fraction_theta_full 0.985
_diffrn_reflns_Laue_measured_fraction_max 0.986
_diffrn_reflns_Laue_measured_fraction_full 0.985
_diffrn_reflns_point_group_measured_fraction_max 0.986
_diffrn_reflns_point_group_measured_fraction_full 0.985
_reflns_number_total             758
_reflns_number_gt                733
_reflns_threshold_expression     'I > 2\s(I)'
_reflns_Friedel_coverage         0.000
_reflns_Friedel_fraction_max     .
_reflns_Friedel_fraction_full    .

_reflns_special_details          
;
 Reflections were merged by SHELXL according to the crystal
 class for the calculation of statistics and refinement.
 
 _reflns_Friedel_fraction is defined as the number of unique
 Friedel pairs measured divided by the number that would be
 possible theoretically, ignoring centric projections and
 systematic absences.
;

_computing_data_collection       'APEX3 (Bruker, 2013)'
_computing_cell_refinement       'SAINT(Bruker, 2013)'
_computing_data_reduction        'Bruker SAINT'
_computing_structure_solution    'SHELXS (Sheldrick, 2008)'
_computing_structure_refinement  'SHELXL (Sheldrick, 2015)'
_computing_molecular_graphics    'Mercury (Macrae, 2020)'
_computing_publication_material  'WinGX (Farrugia, 2012)'
_refine_special_details          ?
_refine_ls_structure_factor_coef Fsqd
_refine_ls_matrix_type           full
_refine_ls_weighting_scheme      calc
_refine_ls_weighting_details     
'w=1/[\s^2^(Fo^2^)+(0.0869P)^2^+2.5560P] where P=(Fo^2^+2Fc^2^)/3'
_atom_sites_solution_primary     ?
_atom_sites_solution_secondary   ?
_atom_sites_solution_hydrogens   mixed
_refine_ls_hydrogen_treatment    mixed
_refine_ls_extinction_method     none
_refine_ls_extinction_coef       .
_refine_ls_number_reflns         758
_refine_ls_number_parameters     76
_refine_ls_number_restraints     3
_refine_ls_R_factor_all          0.0414
_refine_ls_R_factor_gt           0.0405
_refine_ls_wR_factor_ref         0.1158
_refine_ls_wR_factor_gt          0.1144
_refine_ls_goodness_of_fit_ref   1.103
_refine_ls_restrained_S_all      1.103
_refine_ls_shift/su_max          0.000
_refine_ls_shift/su_mean         0.000

loop_
_atom_site_label
_atom_site_type_symbol
_atom_site_fract_x
_atom_site_fract_y
_atom_site_fract_z
_atom_site_U_iso_or_equiv
_atom_site_adp_type
_atom_site_occupancy
_atom_site_site_symmetry_order
_atom_site_calc_flag
_atom_site_refinement_flags_posn
_atom_site_refinement_flags_adp
_atom_site_refinement_flags_occupancy
_atom_site_disorder_assembly
_atom_site_disorder_group
C1 C -0.1105(3) -0.3974(3) -0.2342(5) 0.0152(7) Uani 1 1 d . . . . .
H1 H -0.186556 -0.357789 -0.219409 0.018 Uiso 1 1 calc R U . . .
C2 C -0.1163(3) -0.5144(3) -0.2391(5) 0.0138(7) Uani 1 1 d . . . . .
C3 C 0.000000 -0.5732(4) -0.250000 0.0157(9) Uani 1 2 d S T P . .
H3 H -0.000001 -0.651761 -0.250002 0.019 Uiso 1 2 calc R U P . .
C4 C -0.2439(3) -0.5773(3) -0.2310(5) 0.0153(7) Uani 1 1 d . . . . .
N1 N 0.000000 -0.3386(3) -0.250000 0.0141(9) Uani 1 2 d S T P . .
O1 O -0.3550(2) -0.5245(2) -0.2548(4) 0.0190(6) Uani 1 1 d . . . . .
O2 O -0.2339(3) -0.6807(2) -0.2006(5) 0.0255(7) Uani 1 1 d . . . . .
Cu1 Cu 0.000000 -0.16112(4) -0.250000 0.0138(3) Uani 1 2 d S T P . .
O3 O 0.0392(3) -0.16498(18) 0.0326(4) 0.0188(6) Uani 1 1 d D . . . .
H3A H 0.088(4) -0.216(2) 0.082(6) 0.028 Uiso 1 1 d D U . . .
H3B H 0.071(4) -0.1069(19) 0.086(6) 0.028 Uiso 1 1 d D U . . .

loop_
_atom_site_aniso_label
_atom_site_aniso_U_11
_atom_site_aniso_U_22
_atom_site_aniso_U_33
_atom_site_aniso_U_23
_atom_site_aniso_U_13
_atom_site_aniso_U_12
C1 0.0105(14) 0.0120(16) 0.0223(15) 0.0003(12) 0.0032(12) 0.0021(11)
C2 0.0120(16) 0.0127(16) 0.0164(14) 0.0002(12) 0.0034(12) -0.0009(11)
C3 0.015(2) 0.014(2) 0.019(2) 0.000 0.0052(16) 0.000
C4 0.0135(17) 0.0142(17) 0.0178(15) 0.0003(13) 0.0036(12) -0.0025(13)
N1 0.012(2) 0.008(2) 0.021(2) 0.000 0.0035(17) 0.000
O1 0.0107(11) 0.0169(12) 0.0298(13) 0.0045(10) 0.0063(9) -0.0010(9)
O2 0.0203(14) 0.0108(12) 0.0444(18) 0.0048(12) 0.0067(12) -0.0021(10)
Cu1 0.0137(4) 0.0084(4) 0.0188(4) 0.000 0.0036(3) 0.000
O3 0.0274(16) 0.0087(13) 0.0194(14) -0.0014(8) 0.0046(11) -0.0003(9)

_geom_special_details            
;
 All esds (except the esd in the dihedral angle between two l.s. planes)
 are estimated using the full covariance matrix.  The cell esds are taken
 into account individually in the estimation of esds in distances, angles
 and torsion angles; correlations between esds in cell parameters are only
 used when they are defined by crystal symmetry.  An approximate (isotropic)
 treatment of cell esds is used for estimating esds involving l.s. planes.
;

loop_
_geom_bond_atom_site_label_1
_geom_bond_atom_site_label_2
_geom_bond_distance
_geom_bond_site_symmetry_2
_geom_bond_publ_flag
C1 N1 1.345(4) . ?
C1 C2 1.386(5) . ?
C1 H1 0.9300 . ?
C2 C3 1.386(4) . ?
C2 C4 1.503(4) . ?
C3 H3 0.9300 . ?
C4 O2 1.242(4) . ?
C4 O1 1.257(4) . ?
N1 Cu1 2.102(4) . ?
O1 Cu1 2.188(2) 3_445 ?
Cu1 O3 1.932(3) . ?
Cu1 O3 1.932(3) 2_554 ?
O3 H3A 0.800(19) . ?
O3 H3B 0.808(19) . ?

loop_
_geom_angle_atom_site_label_1
_geom_angle_atom_site_label_2
_geom_angle_atom_site_label_3
_geom_angle
_geom_angle_site_symmetry_1
_geom_angle_site_symmetry_3
_geom_angle_publ_flag
N1 C1 C2 123.1(3) . . ?
N1 C1 H1 118.4 . . ?
C2 C1 H1 118.4 . . ?
C3 C2 C1 118.2(3) . . ?
C3 C2 C4 120.1(3) . . ?
C1 C2 C4 121.7(3) . . ?
C2 C3 C2 119.6(4) 2_554 . ?
C2 C3 H3 120.2 2_554 . ?
C2 C3 H3 120.2 . . ?
O2 C4 O1 122.9(3) . . ?
O2 C4 C2 117.6(3) . . ?
O1 C4 C2 119.5(3) . . ?
C1 N1 C1 117.6(4) 2_554 . ?
C1 N1 Cu1 121.21(19) 2_554 . ?
C1 N1 Cu1 121.21(19) . . ?
C4 O1 Cu1 102.0(2) . 3_445 ?
O3 Cu1 O3 177.28(13) . 2_554 ?
O3 Cu1 N1 88.64(7) . . ?
O3 Cu1 N1 88.64(7) 2_554 . ?
O3 Cu1 O1 94.49(10) . 3 ?
O3 Cu1 O1 87.52(10) 2_554 3 ?
N1 Cu1 O1 137.67(7) . 3 ?
O3 Cu1 O1 87.52(10) . 4_454 ?
O3 Cu1 O1 94.49(10) 2_554 4_454 ?
N1 Cu1 O1 137.67(7) . 4_454 ?
O1 Cu1 O1 84.67(13) 3 4_454 ?
Cu1 O3 H3A 114(3) . . ?
Cu1 O3 H3B 114(3) . . ?
H3A O3 H3B 109(3) . . ?

loop_
_geom_torsion_atom_site_label_1
_geom_torsion_atom_site_label_2
_geom_torsion_atom_site_label_3
_geom_torsion_atom_site_label_4
_geom_torsion
_geom_torsion_site_symmetry_1
_geom_torsion_site_symmetry_2
_geom_torsion_site_symmetry_3
_geom_torsion_site_symmetry_4
_geom_torsion_publ_flag
N1 C1 C2 C3 3.6(5) . . . . ?
N1 C1 C2 C4 -176.9(3) . . . . ?
C1 C2 C3 C2 -1.7(2) . . . 2_554 ?
C4 C2 C3 C2 178.8(3) . . . 2_554 ?
C3 C2 C4 O2 12.1(5) . . . . ?
C1 C2 C4 O2 -167.4(3) . . . . ?
C3 C2 C4 O1 -167.9(3) . . . . ?
C1 C2 C4 O1 12.7(5) . . . . ?
C2 C1 N1 C1 -1.8(2) . . . 2_554 ?
C2 C1 N1 Cu1 178.2(2) . . . . ?
O2 C4 O1 Cu1 -4.2(4) . . . 3_445 ?
C2 C4 O1 Cu1 175.8(2) . . . 3_445 ?

loop_
_geom_hbond_atom_site_label_D
_geom_hbond_atom_site_label_H
_geom_hbond_atom_site_label_A
_geom_hbond_distance_DH
_geom_hbond_distance_HA
_geom_hbond_distance_DA
_geom_hbond_angle_DHA
_geom_hbond_site_symmetry_A
_geom_hbond_publ_flag
C1 H1 O2 0.93 2.26 2.981(5) 133.6 4_454 yes
O3 H3A O2 0.800(19) 1.93(2) 2.717(4) 169(4) 5_545 yes
O3 H3B O1 0.808(19) 1.95(2) 2.755(3) 173(5) 8_546 yes

_refine_diff_density_max         1.948
_refine_diff_density_min         -0.558
_refine_diff_density_rms         0.163

_shelx_res_file                  
;
TITL SIR92 run in space group C 2/c
    shelx.res
    created by SHELXL-2019/3 at 10:30:18 on 04-Oct-2024
CELL  0.71073  10.1011  11.8427   7.0691   90.000  105.308   90.000
ZERR     4.00   0.0030   0.0034   0.0019    0.000    0.006    0.000
LATT   7
SYMM  - X,   Y, 1/2 - Z
SFAC  C    H    N    O    CU
UNIT  28 28 4 24 4
MERG   2
OMIT    -4.00  51.00
OMIT    -1   1   8
OMIT     9   1   0
OMIT    -2   4   8
OMIT     0   8   0
DFIX  1.300 0.020 H3A H3B
DFIX  0.830 0.020 H3A O3
DFIX  0.830 0.020 O3 H3B
EQIV $1 -x-1/2, y+1/2, -z-1/2
HTAB C1 O2_$1
EQIV $2 -x, -y-1, -z
HTAB O3 O2_$2
EQIV $3 x+1/2, -y-1/2, z+1/2
HTAB O3 O1_$3
FMAP   2
PLAN    5
ACTA
BOND
BOND   $H
CONF
L.S.  10
WGHT    0.086900    2.556000
FVAR       0.62182
C1    1   -0.110464   -0.397447   -0.234243    11.00000    0.01049    0.01199 =
         0.02234    0.00032    0.00316    0.00209
AFIX  43
H1    2   -0.186556   -0.357789   -0.219409    11.00000   -1.20000
AFIX   0
C2    1   -0.116318   -0.514386   -0.239056    11.00000    0.01195    0.01274 =
         0.01643    0.00019    0.00340   -0.00095
C3    1    0.000000   -0.573231   -0.250000    10.50000    0.01530    0.01386 =
         0.01852    0.00000    0.00524    0.00000
AFIX  43
H3    2   -0.000001   -0.651761   -0.250002    10.50000   -1.20000
AFIX   0
C4    1   -0.243926   -0.577340   -0.230976    11.00000    0.01350    0.01415 =
         0.01783    0.00026    0.00359   -0.00246
N1    3    0.000000   -0.338606   -0.250000    10.50000    0.01243    0.00816 =
         0.02119    0.00000    0.00346    0.00000
O1    4   -0.355034   -0.524521   -0.254816    11.00000    0.01070    0.01694 =
         0.02980    0.00452    0.00632   -0.00098
O2    4   -0.233919   -0.680721   -0.200611    11.00000    0.02034    0.01081 =
         0.04436    0.00482    0.00670   -0.00210
CU1   5    0.000000   -0.161119   -0.250000    10.50000    0.01371    0.00839 =
         0.01883    0.00000    0.00359    0.00000
MOLE  3
O3    4    0.039194   -0.164983    0.032637    11.00000    0.02739    0.00871 =
         0.01937   -0.00136    0.00457   -0.00034
H3A   2    0.087837   -0.216115    0.082154    11.00000   -1.50000
H3B   2    0.070630   -0.106863    0.085845    11.00000   -1.50000
HKLF    4


REM  SIR92 run in space group C 2/c
REM wR2 = 0.1158, GooF = S = 1.103, Restrained GooF = 1.103 for all data
REM R1 = 0.0405 for 733 Fo > 4sig(Fo) and 0.0414 for all 758 data
REM 76 parameters refined using 3 restraints

END

WGHT      0.0869      2.5559

REM Highest difference peak  1.948,  deepest hole -0.558,  1-sigma level  0.163
Q1    1   0.0000 -0.1584  0.2500  10.50000  0.05    1.95
Q2    1  -0.0014 -0.1611  0.1339  11.00000  0.05    1.82
Q3    1  -0.0007 -0.1633 -0.1043  11.00000  0.05    1.60
Q4    1  -0.1780 -0.5422 -0.2495  11.00000  0.05    0.42
Q5    1  -0.3528 -0.4750 -0.2562  11.00000  0.05    0.38
;
_shelx_res_checksum              76567
